# Supplementary material for: Insights of the Neofusicoccum parvum–Liquidambar styraciflua Interaction and Identification of New Cysteine-Rich Proteins in Both Species
Source: J Fungi (Basel). 2021 Nov 30;7(12):1027. doi: 10.3390/jof7121027 (PMC8707630; doi:10.3390/jof7121027)
Supplement: Supplementary file 1 [file jof-07-01027-s001.zip]

Archive with 19 entries (18 files):
- Figure S1.pdf
- Figure S2.pdf
- Figure S3.pdf
- Figure S4.pdf
- Figure S5.pdf
- Figure S6.pdf
- Table S1.pdf
- Table S2.pdf
- Table S3.pdf
- __MACOSX/
- __MACOSX/._Figure S1.pdf
- __MACOSX/._Figure S2.pdf
- __MACOSX/._Figure S3.pdf
- __MACOSX/._Figure S4.pdf
- __MACOSX/._Figure S5.pdf
- __MACOSX/._Figure S6.pdf
- __MACOSX/._Table S1.pdf
- __MACOSX/._Table S2.pdf
- __MACOSX/._Table S3.pdf
